# Supplementary material for: Population density mediates induced immune response, but not physiological condition in a well-adapted urban bird
Source: Sci Rep. 2022 Jun 1;12:9150. doi: 10.1038/s41598-022-12910-1 (PMC9160275; doi:10.1038/s41598-022-12910-1)
Supplement: Supplementary file 2 — Supplementary Information 2. [file 41598_2022_12910_MOESM2_ESM.csv]

number	date	kw	buildings	greencover	trees	season	n	1b	2b	3b	before	1a	2a	3a	after	pha	sex	morf	darkness	hl	hb	age	wing	head	bill	tarsus	mass	smi
VIO43	24-02-21	Radogoszcz	99.43	440.77	727	Winter	44	0.69	0.72	0.66	0.69	1.76	1.79	1.77	1.773333333	1.083333333	M	SPR	4	0.223684211	227	po1	221	54.1	21	31.4	303	385.3570576
VIO44	16-02-21	Radogoszcz	99.43	440.77	727	Winter	44	0.9	0.75	0.89	0.846666667	1.68	1.7	1.6	1.66	0.813333333	F	CH	2	0.736842105	229	po1	241	53.2	20.3	33.9	360	300.4951392
VIO45	16-02-21	Radogoszcz	99.43	440.77	727	Winter	44	0.7	0.68	0.67	0.683333333	1.52	1.57	1.4	1.496666667	0.813333333	F	BB	1	0.532258065	200	po1	238	54.2	21	33	360	316.3848023
VIO46	15-02-21	Radogoszcz	99.43	440.77	727	Winter	44	0.65	0.74	0.78	0.723333333	1.74	1.6	1.6	1.646666667	0.923333333	M	CH	2	0.366197183	250	po1	237	55.2	20.7	31.7	352	340.0892894
VIO47	15-02-21	Radogoszcz	99.43	440.77	727	Winter	44	0.95	0.96	0.94	0.95	1.78	1.72	1.7	1.733333333	0.783333333	M	T	3	1	238	po1	242	54.2	20.2	34.3	372	331.0843296
VIO48	12-02-21	Radogoszcz	99.43	440.77	727	Winter	44	0.73	0.69	0.7	0.706666667	1.69	1.68	1.63	1.666666667	0.96	F	CH	2	2.392857143	220	po1	225	52	19.9	30.7	308	341.045259
RED25	28-12-20	Marynarska	164.06	294.66	720	Winter	108	0.77	0.84	0.81	0.806666667	1.88	1.91	1.87	1.886666667	1.08	M	CH	2	0.538461538	232	po1	242	55.2	21.2	34.8	384	341.7644692
RED26	28-12-20	Marynarska	164.06	294.66	720	Winter	108	0.7	0.69	0.71	0.7	1.86	1.78	1.76	1.8	1.1	M	BB	1	0.11627907	221	po1	239	52.2	20.8	32.2	354	330.904187
RED27	28-12-20	Marynarska	164.06	294.66	720	Winter	108	0.65	0.56	0.52	0.576666667	1.6	1.5	1.5	1.533333333	0.956666667	F	BB	1	0.439393939	191	1	220	51.2	20.5	31.6	247	299.989469
RED28	28-12-20	Marynarska	164.06	294.66	720	Winter	108	0.77	0.75	0.76	0.76	2.11	2.07	2.19	2.123333333	1.363333333	F	CH	2	0.293333333	223	po1	231	53	20.5	32	324	321.9514907
RED29	28-12-20	Marynarska	164.06	294.66	720	Winter	108	0.6	0.55	0.54	0.563333333	2.11	2.16	2.24	2.17	1.606666667	F	SPR	4	0.144578313	213	po1	221	52	20	30.3	286	340.9361359
YEL 48	02-02-21	Marynarska	164.06	294.66	720	Winter	108	0.69	0.7	0.69	0.693333333	2.28	2.3	2.33	2.303333333	1.61	M	T	3	1.11627907	240	po1	234	55	22.2	34.6	353	358.5755084
YEL 49	02-02-21	Marynarska	164.06	294.66	720	Winter	108	0.6	0.61	0.62	0.61	1.7	1.9	1.83	1.81	1.2	M	T	3	0.2	223	po1	239	51.4	18.9	30.5	296	276.6882468
YEL 50	02-02-21	Marynarska	164.06	294.66	720	Winter	108	0.84	0.83	0.85	0.84	1.93	2.12	2.09	2.046666667	1.206666667	M	CH	2	0.384615385	220	po1	243	54.3	21.5	33.8	395	345.8998103
GRE46	24-02-21	Teofilow	107.59	471.56	800	Winter	116	0.64	0.62	0.64	0.633333333	1.56	1.5	1.49	1.516666667	0.883333333	F	BB	1	0.644067797	203	po1	231	53.6	20	32.7	323	320.9578133
GRE47	24-02-21	Teofilow	107.59	471.56	800	Winter	116	0.94	0.9	0.95	0.93	2.42	2.48	2.35	2.416666667	1.486666667	M	T	3	0.466666667	246	po1	243	55.7	22.2	33.9	379	331.8886788
GRE48	24-02-21	Teofilow	107.59	471.56	800	Winter	116	0.91	0.92	0.88	0.903333333	1.91	1.77	1.8	1.826666667	0.923333333	M	CH	2	0.634615385	206	po1	225	54.7	19.9	32.4	375	444.445043
GRE49	24-02-21	Teofilow	107.59	471.56	800	Winter	116	0.75	0.73	0.7	0.726666667	1.46	1.48	1.45	1.463333333	0.736666667	F	T	3	1.757575758	212	po1	235	51.5	20	32.5	351	324.9991808
YEL 45	05-02-21	Teofilow	107.59	471.56	800	Winter	116	1.06	1.07	1.03	1.053333333	2.25	2.21	2.24	2.225	1.171666667	M	T	3	1.564103	210	po1	241	52.5	20.3	32.3	382	345.565731
YEL 46	05-02-21	Teofilow	107.59	471.56	800	Winter	116	0.71	0.79	0.81	0.77	1.96	1.91	1.86	1.885	1.115	M	BB	1	0.338235	202	1	223	51.7	19.3	32	333	408.7702594
YEL 47	05-02-21	Teofilow	107.59	471.56	800	Winter	116	0.9	0.84	0.83	0.856666667	1.4	1.48	1.41	1.445	0.588333333	M	BB	1	1.432432432	253	po1	246	52.3	19.8	32.7	347	289.5528993
BLUE 48	27-01-21	Zarzew	142.59	316.67	871	Winter	132	0.84	0.85	0.8	0.83	1.79	1.9	1.81	1.833333333	1.003333333	F	BB	1	0.7	240	po1	251	55.5	21.2	33.1	443	312.828797
BLUE 50	27-01-21	Zarzew	142.59	316.67	871	Winter	132	0.68	0.66	0.72	0.686666667	1.85	1.91	1.79	1.85	1.163333333	M	CH	2	1.903225806	204	po1	237	54.8	21.2	33	320	309.1720813
BLUE49	27-01-21	Zarzew	142.59	316.67	871	Winter	132	0.66	0.7	0.71	0.69	1.16	1.18	1.2	1.18	0.49	F	SPR	4	1.757575758	203	po1	232	51.2	20.3	30.3	350	341.6617807
RED48	25-01-21	Zarzew	142.59	316.67	871	Winter	132	0.7	0.74	0.73	0.723333333	1.9	1.84	1.79	1.843333333	1.12	F	T	3	0.454545455	227	po1	246	55.6	21.2	33.7	380	291.4965915
RED49	25-01-21	Zarzew	142.59	316.67	871	Winter	132	0.71	0.72	0.7	0.71	1.76	1.69	1.7	1.716666667	1.006666667	F	CH	2	0.564516129	248	po1	227	53.7	20.3	31.9	331	353.4105067
RED50	27-01-21	Zarzew	142.59	316.67	871	Winter	132	0.6	0.56	0.59	0.583333333	1.6	1.42	1.74	1.586666667	1.003333333	F	CH	2	0.684210526	219	po1	245	53.3	20.1	32.2	329	256.6390729
RED11	30-11-20	Tuwima	294.66	309.05	767	Winter	238	0.59	0.55	0.61	0.583333333	1.26	1.23	1.18	1.223333333	0.64	F	CH	2	1.676470588	208	po1	209	50.4	20.1	33	248	371.9599706
RED12	30-11-20	Tuwima	294.66	309.05	767	Winter	238	0.66	0.62	0.62	0.633333333	1.24	1.31	1.35	1.3	0.666666667	M	SPR	4	0.88	222	po1	235	50.4	20	32.9	308	307.6620441
RED13	30-11-20	Tuwima	294.66	309.05	767	Winter	238	0.82	0.87	0.9	0.863333333	1.38	1.36	1.28	1.34	0.476666667	F	BB	1	1.552631579	212	po1	223	52.3	21	31.9	297	341.16836
RED14	30-11-20	Tuwima	294.66	309.05	767	Winter	238	0.84	0.85	0.85	0.846666667	2.03	2.21	2.08	2.106666667	1.26	M	BB	1	0.483333333	227	po1	227	52.8	20.4	33.9	346	396.0496025
RED15	30-11-20	Tuwima	294.66	309.05	767	Winter	238	0.52	0.53	0.58	0.543333333	1.29	1.32	1.29	1.3	0.756666667	M	BB	1	0.5	200	1	223	51.6	20.6	31	283	347.3933436
RED16	30-11-20	Tuwima	294.66	309.05	767	Winter	238	0.7	0.77	0.8	0.756666667	2.09	2.17	2.12	2.126666667	1.37	M	T	3	3.454545455	233	po1	239	52	20.9	32.2	359	335.5779749
RED17	30-11-20	Tuwima	294.66	309.05	767	Winter	238	0.69	0.7	0.8	0.73	2.12	2.29	1.86	2.09	1.36	F	SPR	4	0.631578947	207	1	223	50.3	19.5	30.7	298	342.317075
RED18	30-11-20	Tuwima	294.66	309.05	767	Winter	238	0.83	0.8	0.79	0.806666667	1.86	1.77	1.8	1.81	1.003333333	M	CH	2	0.5	210	po1	224	50.1	20.2	30.5	275	331.6855897
RED19	16-12-20	Balucki Rynek	231.55	118.65	380	Winter	264	0.64	0.65	0.67	0.653333333	1.26	1.29	1.28	1.276666667	0.623333333	F	SPR	4	1.605263	207	1	220	51.2	21.8	32.1	286	347.3562273
RED24	16-12-20	Balucki Rynek	231.55	118.65	380	Winter	264	0.68	0.6	0.62	0.633333333	1.76	1.68	1.72	1.72	1.086666667	F	CH	2	0.546875	236	po1	220	49.8	21.4	30.7	311	377.7195338
RED30	28-12-20	Balucki Rynek	231.55	118.65	380	Winter	264	0.74	0.7	0.71	0.716666667	2.08	2.18	2.2	2.153333333	1.436666667	M	T	3	2.344827586	222	po1	247	52.2	20.2	31.2	301	247.1933371
RED31	28-12-20	Balucki Rynek	231.55	118.65	380	Winter	264	0.61	0.59	0.58	0.593333333	1.66	1.72	1.67	1.683333333	1.09	M	CH	2	1.735294118	212	po1	229	51	19.9	30.6	350	387.044398
RED32	11-01-21	Kilinskiego	201.18	99	123	Winter	320	0.75	0.75	0.76	0.753333333	2.14	2.18	2.05	2.123333333	1.37	M	CH	2	0.31147541	189	po1	247	53.9	20.2	32	361	296.4677565
RED33	11-01-21	Kilinskiego	201.18	99	123	Winter	320	0.68	0.71	0.73	0.706666667	2	2.09	2.15	2.08	1.373333333	F	CH	2	0.958333333	238	po1	234	53.7	20.1	32.3	310	292.1158969
RED34	11-01-21	Kilinskiego	201.18	99	123	Winter	320	0.81	0.82	0.79	0.806666667	2.83	2.87	2.98	2.893333333	2.086666667	M	SPR	4	0.391304348	233	po1	238	56	21.3	32.7	382	363.0136317
RED35	11-01-21	Kilinskiego	201.18	99	123	Winter	320	0.6	0.62	0.61	0.61	2.21	2.36	2.35	2.306666667	1.696666667	F	T	3	0.98	241	po1	244	54.2	21	33.5	320	253.8537694
RED36	11-01-21	Kilinskiego	201.18	99	123	Winter	320	0.52	0.54	0.56	0.54	1.98	1.95	2.04	1.99	1.45	F	BB	1	1.827586207	207	po1	233	50.5	19.6	30.4	309	296.3486496
RED37	11-01-21	Kilinskiego	201.18	99	123	Winter	320	0.92	0.93	0.94	0.93	2.14	2.15	2.18	2.156666667	1.226666667	F	CH	2	0.491803279	244	po1	235	54.3	20.6	33	353	326.851028
RED38	11-01-21	Kilinskiego	201.18	99	123	Winter	320	0.56	0.52	0.5	0.526666667	1.88	1.89	1.82	1.863333333	1.336666667	F	BB	1	0.696428571	239	1	226	52.3	20.7	32.6	291	316.3966537
RED39	11-01-21	Kilinskiego	201.18	99	123	Winter	320	0.77	0.78	0.73	0.76	2.22	2.18	2.25	2.216666667	1.456666667	F	CH	2	0.589285714	197	po1	235	54.2	20.1	32.2	336	311.1103269
RED40	13-01-21	Wieckowskiego	378.87	43.21	169	Winter	434	0.62	0.64	0.62	0.626666667	1.42	1.39	1.3	1.37	0.743333333	M	BB	1	1.302325581	241	po1	237	52.7	20.4	31.1	334	322.6983599
RED41	13-01-21	Wieckowskiego	378.87	43.21	169	Winter	434	0.81	0.74	0.75	0.766666667	2.29	2.18	2.24	2.236666667	1.47	F	SPR	4	0.4	227	po1	229	55.5	20.7	32.6	350	360.4527594
RED43	13-01-21	Wieckowskiego	378.87	43.21	169	Winter	434	0.87	0.9	0.89	0.886666667	2.05	2.09	2.11	2.083333333	1.196666667	M	CH	2	0.515151515	235	po1	237	52	19.5	31.9	361	348.7847542
RED46	13-01-21	Wieckowskiego	378.87	43.21	169	Winter	434	0.65	0.57	0.54	0.586666667	1.7	1.63	1.6	1.643333333	1.056666667	F	T	3	0.958333333	239	po1	233	53.1	19.7	31.1	299	286.7580784
RED47	13-01-21	Wieckowskiego	378.87	43.21	169	Winter	434	0.63	0.6	0.57	0.6	1.96	1.8	1.8	1.853333333	1.253333333	F	CH	2	5.4	219	po1	239	54.2	20.9	32	321	277.285761
RED10	18-08-20	Radogoszcz	99.43	440.77	727	Summer	44	0.7	0.69	0.67	0.686666667	1.76	1.78	1.62	1.72	1.033333333	M	T	3	0.434782609	164	po1	238	53.1	20.9	32.9	366	347.8088723
RED9	14-08-20	Radogoszcz	99.43	440.77	727	Summer	44	0.82	0.81	0.82	0.816666667	2.49	2.44	2.38	2.436666667	1.62	M	BB	1	0.184210526	204	po1	230	53.5	19.8	32.8	343	372.8597324
WHI36	20-07-20	Radogoszcz	99.43	440.77	727	Summer	44	0.63	0.64	0.66	0.643333333	1.18	1.16	1.19	1.176666667	0.533333333	F	T	3	0.886792453	210	po1	234	52.2	19.3	32.5	269	253.4812138
WHI37	20-07-20	Radogoszcz	99.43	440.77	727	Summer	44	0.72	0.66	0.72	0.7	1.78	1.77	1.68	1.743333333	1.043333333	F	SPR	4	0.709090909	185	po1	231	53.6	19.4	31.2	312	310.0273615
WHI38	20-07-20	Radogoszcz	99.43	440.77	727	Summer	44	0.62	0.69	0.64	0.65	1.21	1.31	1.24	1.253333333	0.603333333	F	SPR	4	2.615384615	154	po1	220	53.6	20.6	33.5	331	402.0101791
WHI39	20-07-20	Radogoszcz	99.43	440.77	727	Summer	44	0.71	0.67	0.68	0.686666667	1.22	1.25	1.28	1.25	0.563333333	M	CH	2	0.72	176	po1	252	56.7	21.8	33.5	361	274.0009077
WHI40	20-07-20	Radogoszcz	99.43	440.77	727	Summer	44	0.64	0.61	0.59	0.613333333	1.59	1.54	1.63	1.586666667	0.973333333	M	T	3	1	161	po1	242	57.3	22.5	36.1	367	326.6342714
WHI1	02-06-20	Marynarska	164.06	294.66	720	Summer	108	0.88	0.89	0.78	0.85	1.49	1.42	1.28	1.396666667	0.546666667	F	CH	2	0.654545455	193	po1	234	50.8	19.4	33.2	307	289.2889689
WHI2	02-06-20	Marynarska	164.06	294.66	720	Summer	108	0.78	0.68	0.72	0.726666667	1.39	1.28	1.39	1.353333333	0.626666666	F	CH	2	2.225806452	187	po1	232	51.5	19.3	35.1	279	272.3532481
WHI3	02-06-20	Marynarska	164.06	294.66	720	Summer	108	0.53	0.52	0.5	0.516666667	0.9	0.93	0.81	0.88	0.363333333	F	T	3	1.279069767	162	1	230	51.7	18.4	30.6	282	285.2627685
WHI4	02-06-20	Marynarska	164.06	294.66	720	Summer	108	0.46	0.45	0.52	0.476666667	1.02	0.97	0.93	0.973333333	0.496666667	M	T	3	0.895833333	198	po1	234	50.2	19.2	34	323	328.1016692
WHI48	22-06-20	Marynarska	164.06	294.66	720	Summer	108	0.7	0.65	0.7	0.683333333	1.98	1.91	1.78	1.803333333	1.12	M	T	3	0.76	194	po1	241	55.5	21.5	34.9	360	325.6640397
WHI5	02-06-20	Marynarska	164.06	294.66	720	Summer	108	0.58	0.54	0.48	0.533333333	1.09	1.16	1.18	1.143333333	0.61	F	CH	2	0.197530864	205	po1	223	52.6	19	30.4	290	333.1273549
WHI6	02-06-20	Marynarska	164.06	294.66	720	Summer	108	0.5	0.52	0.53	0.516666667	1.22	1.11	1.12	1.15	0.633333333	F	BB	1	0.82	193	po1	228	51.7	20.2	30.5	284	297.7947543
WHI41	22-06-20	Teofilow	107.59	471.56	800	Summer	116	0.73	0.69	0.77	0.73	1.54	1.44	1.38	1.453333333	0.723333333	M	CH	2	0.833333333	178	po1	228	54.9	20.8	31.2	331	372.3871444
WHI42	22-06-20	Teofilow	107.59	471.56	800	Summer	116	0.62	0.58	0.56	0.586666667	1.4	1.32	1.34	1.353333333	0.766666667	M	CH	2	1.297297297	201	po1	229	51.7	18	31.2	315	348.3399582
WHI43	22-06-20	Teofilow	107.59	471.56	800	Summer	116	0.63	0.67	0.66	0.653333333	2.08	2.02	1.97	2.023333333	1.37	F	T	3	2.4	193	po1	230	53.1	20.2	30.5	317	320.667722
WHI44	22-06-20	Teofilow	107.59	471.56	800	Summer	116	0.42	0.43	0.41	0.42	1.39	1.4	1.38	1.39	0.97	F	CH	2	1.657142857	167	1	223	50.5	18.1	30.3	212	243.5275836
WHI45	22-06-20	Teofilow	107.59	471.56	800	Summer	116	0.6	0.59	0.62	0.603333333	1.5	1.48	1.55	1.51	0.906666667	F	T	3	0.378787879	196	po1	237	54	20.9	32.4	330	295.086383
WHI46	22-06-20	Teofilow	107.59	471.56	800	Summer	116	0.76	0.69	0.73	0.726666667	1.95	1.9	1.84	1.896666667	1.17	F	T	3	0.959183673	186	po1	233	53.6	21.4	31.9	335	321.2841347
WHI47	22-06-20	Teofilow	107.59	471.56	800	Summer	116	0.87	0.94	0.93	0.913333333	2.79	2.72	2.56	2.69	1.776666667	F	BB	1	1.529411765	206	po1	249	58.3	23.5	34.8	395	288.265169
WHI15	08-06-20	Zarzew	142.59	316.67	871	Summer	132	0.71	0.72	0.67	0.7	1.4	1.3	1.35	1.35	0.65	F	T	3	0.215189873	174	po1	248	54.7	19.8	34	343	254.4944634
WHI16	08-06-20	Zarzew	142.59	316.67	871	Summer	132	0.59	0.58	0.57	0.58	1.48	1.57	1.55	1.533333333	0.953333333	M	BB	1	1.162790698	196	1	231	54.3	21.6	31.5	235	251.1366701
WHI17	08-06-20	Zarzew	142.59	316.67	871	Summer	132	0.61	0.64	0.63	0.626666667	2.05	2.4	2.42	2.29	1.663333333	M	T	3	0.954545455	180	po1	240	52.7	22	33.1	336	308.9638053
WHI18	08-06-20	Zarzew	142.59	316.67	871	Summer	132	0.64	0.62	0.63	0.63	2.1	2.16	2.06	2.106666667	1.476666667	M	CH	2	0.574074074	209	po1	236	53.6	21.5	34.4	365	358.5620159
WHI19	08-06-20	Zarzew	142.59	316.67	871	Summer	132	0.7	0.69	0.65	0.68	1.36	1.24	1.24	1.28	0.6	F	BB	1	0.918367347	201	po1	229	51	18.7	31.1	287	295.5712627
WHI20	08-06-20	Zarzew	142.59	316.67	871	Summer	132	0.52	0.43	0.48	0.476666667	1.39	1.23	1.26	1.293333333	0.816666667	F	BB	1	0.672413793	188	1	212	50.3	20	30.1	199	281.472754
WHI21	08-06-20	Zarzew	142.59	316.67	871	Summer	132	0.76	0.85	0.64	0.75	1.3	1.4	1.28	1.326666667	0.576666667	M	SPR	4	2.653846154	207	po1	231	50.4	19.3	34.4	307	328.0806711
WHI22	13-07-20	Tuwima	294.66	309.05	767	Summer	238	0.6	0.5	0.58	0.56	1.68	1.55	1.48	1.57	1.01	F	CH	2	1.567567568	159	1	225	51.2	19.2	30.7	218	241.3891768
WHI23	13-07-20	Tuwima	294.66	309.05	767	Summer	238	0.88	0.84	0.78	0.833333333	2.2	2.12	2.08	2.133333333	1.3	M	BB	1	0.476190476	180	1	221	50.8	18.3	28.3	199	253.0892887
WHI24	13-07-20	Tuwima	294.66	309.05	767	Summer	238	0.62	0.56	0.67	0.616666667	1.31	1.4	1.44	1.383333333	0.766666666	F	CH	2	1.564102564	175	po1	223	51.5	19.5	28.3	230	264.2044539
WHI25	13-07-20	Tuwima	294.66	309.05	767	Summer	238	0.66	0.65	0.67	0.66	1.56	1.36	1.59	1.503333333	0.843333333	M	T	3	1.71875	214	po1	235	51.7	19.5	31.9	290	289.6817948
WHI26	13-07-20	Tuwima	294.66	309.05	767	Summer	238	0.65	0.58	0.6	0.61	1.44	1.38	1.36	1.393333333	0.783333333	M	BB	1	0.837209302	188	1	226	52.7	19.8	31.9	278	323.7861133
WHI27	13-07-20	Tuwima	294.66	309.05	767	Summer	238	0.71	0.69	0.66	0.686666667	1.21	1.18	1.24	1.21	0.523333333	M	T	3	3.285714286	173	po1	227	52.4	18.3	33.2	321	367.4333018
WHI28	13-07-20	Tuwima	294.66	309.05	767	Summer	238	0.58	0.61	0.54	0.576666667	0.92	0.95	0.91	0.926666667	0.35	M	T	3	0.423076923	189	po1	228	53.4	18.8	31.6	313	352.136484
WHI29	18-07-20	Balucki Rynek	231.55	118.65	380	Summer	264	0.48	0.5	0.54	0.506666667	0.86	0.83	0.82	0.836666667	0.33	M	BB	1	0.593220339	188	po1	227	52.2	19.4	30.7	290	331.9490888
WHI30	18-07-20	Balucki Rynek	231.55	118.65	380	Summer	264	0.59	0.58	0.56	0.576666667	1.1	1.17	1.12	1.13	0.553333333	M	BB	1	0.87755102	183	po1	246	52.1	19.5	32.3	316	263.685061
WHI31	18-07-20	Balucki Rynek	231.55	118.65	380	Summer	264	0.47	0.52	0.47	0.486666667	1.13	1.08	1.04	1.083333333	0.596666667	M	BB	1	1.219512195	146	1	228	50.2	18.4	32.1	222	249.7581452
WHI32	18-07-20	Balucki Rynek	231.55	118.65	380	Summer	264	0.66	0.63	0.58	0.623333333	1.35	0.138	1.4	0.962666667	0.339333333	M	CH	2	1.2	183	po1	216	52.2	18.8	27.7	270	375.7215477
WHI33	18-07-20	Balucki Rynek	231.55	118.65	380	Summer	264	0.56	0.57	0.6	0.576666667	1.38	1.3	1.35	1.343333333	0.766666667	M	T	3	1.02173913	164	1	252	54.7	20	34.2	370	280.8319552
WHI34	18-07-20	Balucki Rynek	231.55	118.65	380	Summer	264	0.64	0.6	0.65	0.63	2.44	2.5	2.34	2.426666667	1.796666667	M	CH	2	1.421052632	186	po1	241	51.8	19.4	32.7	334	302.143859
WHI35	18-07-20	Balucki Rynek	231.55	118.65	380	Summer	264	0.74	0.87	0.85	0.82	1.83	1.72	1.78	1.776666667	0.956666667	M	SPR	4	0.97826087	190	po1	241	56	20.4	34.3	367	331.996396
WHI10	06-07-20	Kilinskiego	201.18	99	123	Summer	320	0.7	0.66	0.69	0.683333333	1.37	1.27	1.3	1.313333333	0.63	M	T	3	0.507936508	219	po1	235	52.1	19.2	33	319	318.6499743
WHI11	06-07-20	Kilinskiego	201.18	99	123	Summer	320	0.54	0.52	0.52	0.526666667	1.55	1.41	1.29	1.416666667	0.89	F	CH	2	2.206896552	144	po1	224	53.5	20.3	31.5	270	304.4968197
WHI12	06-07-20	Kilinskiego	201.18	99	123	Summer	320	0.6	0.56	0.54	0.566666667	1.78	1.63	1.66	1.69	1.123333333	F	SPR	4	1.361111111	164	po1	239	53.7	20.1	31.7	293	253.0988411
WHI13	06-07-20	Kilinskiego	201.18	99	123	Summer	320	0.7	0.64	0.69	0.676666667	1.95	1.93	2.13	2.003333333	1.326666667	F	CH	2	0.589285714	174	po1	223	53.2	19	31.6	346	397.4553958
WHI14	06-07-20	Kilinskiego	201.18	99	123	Summer	320	0.66	0.65	0.65	0.653333333	2.17	2.19	2.2	2.186666667	1.533333333	M	T	3	1.023809524	222	po1	243	53.2	19.9	32.1	303	265.3358039
WHI8	06-07-20	Kilinskiego	201.18	99	123	Summer	320	0.72	0.68	0.77	0.723333333	1.92	1.95	2.07	1.98	1.256666667	M	T	3	0.88	182	po1	239	54	17.9	33	351	328.0999142
WHI9	06-07-20	Kilinskiego	201.18	99	123	Summer	320	0.56	0.63	0.6	0.596666667	2.18	2.1	1.98	2.086666667	1.49	M	BB	1	1	192	po1	225	53.4	20.1	32.1	294	348.4449137
RED4	30-07-20	Wieckowskiego	378.87	43.21	169	Summer	434	0.54	0.6	0.55	0.563333333	1.72	1.66	1.6	1.66	1.096666667	F	BB	1	1.705882353	183	po1	220	53.3	22.4	32.5	269	326.7091788
RED5	30-07-20	Wieckowskiego	378.87	43.21	169	Summer	434	0.51	0.52	0.55	0.526666667	1.42	1.38	1.45	1.416666667	0.89	F	T	3	0.740740741	153	1	235	55	21.8	32	263	243.5179047
RED6	30-07-20	Wieckowskiego	378.87	43.21	169	Summer	434	0.52	0.49	0.48	0.496666667	1.52	1.48	1.55	1.516666667	1.02	F	T	3	1.361111111	134	1	212	50.1	20.5	30.9	209	295.6171135
RED7	30-07-20	Wieckowskiego	378.87	43.21	169	Summer	434	0.56	0.58	0.58	0.573333333	1.48	1.57	1.58	1.543333333	0.97	M	SPR	4	0.759259259	173	po1	224	53	20.9	32	309	372.6939899
RED8	30-07-20	Wieckowskiego	378.87	43.21	169	Summer	434	0.74	0.69	0.73	0.72	2.7	2.6	2.5	2.6	1.88	F	CH	2	0.457627119	177	po1	236	55.8	21	33.8	343	312.0924564
WHI49	30-07-20	Wieckowskiego	378.87	43.21	169	Summer	434	0.57	0.56	0.55	0.56	1.72	1.68	1.61	1.67	1.11	F	BB	1	2.72	168	po1	227	56.4	20.9	32.3	325	347.0042739
WHI50	30-07-20	Wieckowskiego	378.87	43.21	169	Summer	434	0.41	0.42	0.48	0.436666667	1.41	1.52	1.44	1.456666667	1.02	F	BB	1	3.136363636	161	1	227	52.6	20.2	32.7	222	237.0306117
