# Supplementary material for: Population density mediates induced immune response, but not physiological condition in a well-adapted urban bird
Source: Sci Rep. 2022 Jun 1;12:9150. doi: 10.1038/s41598-022-12910-1 (PMC9160275; doi:10.1038/s41598-022-12910-1)
Supplement: Supplementary file 3 — Supplementary Information 3. [file 41598_2022_12910_MOESM3_ESM.txt]

################ R packages ################

> library(ggplot2)
> library(lme4)
> library(lmerTest)
> library(MuMIn)
> library(gridExtra)
> library(grid)
> library(Rmisc)
> library(e1071)
> library(r2glmm)
> library(ggmap)
> library(ggspatial)
> library(ggsn)
> library(ggh4x)

################ My data ################

> mydata <- read.csv("pigeon_database.csv", header=T, sep=",", dec=".")
> p <- mydata

> p$kw <- factor(p$kw, levels=c("Radogoszcz", "Marynarska", "Teofilow", "Zarzew", "Tuwima", "Balucki Rynek", "Kilinskiego", "Wieckowskiego"))
> p$season <- factor(p$season)
> p$age<- factor(p$age)
> p$morf <- factor(p$morf, levels=c("BB","CH","T","SPR"))
> p$sex <- factor(p$sex)

> p$zhl <- (p$hl - mean(p$hl))/sd(p$hl)  # Z-transformation
> p$zn <- (p$n - mean(p$n))/sd(p$n)      # Z-transformation


################ Calculation of urbanization score ################ 


> pca <- prcomp(p[,c(4:6)], center = TRUE, scale. = TRUE)
> summary(pca)
> p$urb <- pca$x[,1]

> (pca$sdev)^2       # checking Kaiser's Criterion
> pca$rotation[,1]   # composition of created urbanization score


################ General Linear Mixed Models for PHA response, HB and SMI ################

> modpha <- lmer(pha~zn + wing + hb + smi + zhl + season + sex + age + darkness + (1|kw), REML=T, data=p)
> summary(modpha)

> modphaurb <- lmer(pha~urb + wing + hb + smi + zhl + season + sex + age + darkness + (1|kw), REML=T, data=p)
> summary(modphaurb)

> modhb <- lmer(hb~ zn + wing + zhl + season + sex + age + darkness + (1|kw), REML=T, data=p)
> summary(modhb)

> modhburb <- lmer(hb~ urb + wing + zhl + season + sex + age + darkness + (1|kw), REML=T, data=p)
> summary(modhburb)

> modsmi <- lmer(smi~ zn + zhl + season + sex + age + darkness + (1|kw), REML=T, data=p)
> summary(modsmi)

> modsmiurb <- lmer(smi~ urb + zhl + season + sex + age + darkness + (1|kw), REML=T, data=p)
> summary(modsmiurb)


################ Marginal and conditional pseudo-R2 for the models ################ 

> r.squaredGLMM(modpha)
> r.squaredGLMM(modphaurb)
> r.squaredGLMM(modhb)
> r.squaredGLMM(modhburb)
> r.squaredGLMM(modsmi)
> r.squaredGLMM(modsmiurb)


################ Semi-partial R2 statistics for each fixed predictor in the model ################ 

> r2beta(modpha, method = 'nsj')
> r2beta(modphaurb, method = 'nsj')
> r2beta(modhb, method = 'nsj')
> r2beta(modhburb, method = 'nsj')
> r2beta(modsmi, method = 'nsj')
> r2beta(modsmiurb, method = 'nsj')


################ Figure 1a ################ 


> kol <- c("#FFEE0C", "#FFCA0A", "#FFC709","#FFBD0A", "#FF8407", "#FF7606", "#FF5804", "#FF1902")
> kw <- data.frame("N"=c(44,108,116,132,238,264,320,434), "long" = c(19.420980, 19.461968, 19.379558, 19.498187, 19.461211, 19.452064, 19.461817, 19.444595), "lat"=c(51.818600, 51.792248, 51.795485, 51.745546, 51.764957, 51.786956, 51.770249,  51.772201))
> map1 <- get_stamenmap(bbox = c(left = 19.36, bottom = 51.729, right = 19.53, top = 51.83), zoom = 16, maptype="toner")


> m1<- ggmap(map1)
> m1 <- m1 + theme(text = element_text(size=23)) 
> m1 <- m1 + theme(axis.ticks = element_blank(),axis.text = element_blank(),axis.line = element_blank(), axis.title = element_blank())
> m1 <- m1 + theme(plot.background = element_rect(colour = "black", fill=NA, size=1.5))
> m1 <- m1 + geom_point(pch= 22, data = kw, aes(x = long, y = lat), color = "black", fill=kol, size = 5) + geom_text(data = kw, size = 7.5, aes(x = long, y = lat, label = N, vjust = -0.4, hjust=-0.1))
> m1 <- m1 + annotation_north_arrow(location = "tr", which_north = "grid", style = north_arrow_fancy_orienteering())
> m1 <- m1 + scalebar(x.min = 19.505, x.max=19.525, y.min = 51.731, y.max = 51.78,dist = 1, dist_unit = "km", transform = TRUE, model = "WGS84", st.dist = -0.06)
> m1 


> ggsave("map 1a.png", plot = m1, device = "png", path = NULL, width = 15, height = 15.5, scale = 1.4, units="cm", dpi = 600)

################ Figure 1b ################ 

> map2 <- get_stamenmap(bbox = c(left = 4.5, bottom = 48, right = 25.3, top = 56.8), zoom = 5, maptype="toner-background")
> lodz <- data.frame(long=19.454722, lat=51.776667)

> m2 <- ggmap(map2)
> m2 <- m2 + theme(text = element_text(size=13)) 
> m2 <- m2 + theme(plot.background = element_rect(colour = "black", fill=NA, size=1.5))
> m2 <- m2 + theme(axis.line.x=element_line(),axis.line.y=element_line())
> m2 <- m2 + annotate("text", x = 19.6, y= 53.1, label = "Poland", size=5)
> m2 <- m2 + labs(x=expression(paste("Longitude ","\u00b0E",sep="")), y=expression(paste("Latitude ","\u00b0N",sep="")))
> m2 <- m2 + geom_point(pch=15, data = lodz, aes(x = long, y = lat), color = "black", size = 1) + geom_text(data = lodz, size=3, aes(x = long, y = lat, label = paste("Łódź"), vjust = -1))
> m2

> ggsave("map 1b.png", plot = m2, device = "png", path = NULL, width = 8.1, height = 5.9, scale = 1.2, units="cm", dpi = 600)

################ Figure 2 ################ 

> kol <- c("#FFEE0C", "#FFCA0A", "#FFC709","#FFBD0A", "#FF8407", "#FF7606", "#FF5804", "#FF1902")
> gr <- ggplot(p, aes(x=n, y=pha, fill=kw)) + geom_point(shape = 21, size=3.6, position = position_jitter(width = 3))
> gr <- gr + geom_smooth(aes(group=1), method=lm, se=TRUE, colour="black", linetype=1, lwd=1, fullrange=TRUE)
> gr <- gr + scale_fill_manual(values = kol)
> gr <- gr + ylab("PHA response [mm]")
> gr <- gr + theme(text = element_text(size=18)) 
> gr <- gr + theme(panel.background = element_rect(fill="white", colour="black"))
> gr <- gr + theme(axis.line.x=element_line(),axis.line.y=element_line())
> gr <- gr + scale_x_continuous(name = "Population density", breaks=seq(0, 450, 50), sec.axis = sec_axis(~(.-203.8333)/119.9854, breaks=seq(-1, 2, 0.5), name="Population density (Z-transformed)"))
> gr <- gr + scale_y_continuous(limits = c(0.2, 2.2), breaks=seq(0.2, 2.2, 0.2))
> gr <- gr + theme(legend.position = "none")
> gr

> ggsave("Figure 2.png", plot = gr, device = "png", path = NULL, width = 15.5, height = 10, scale = 1.5, units="cm", dpi = 600)


################ Figure 3 ################ 

> sumhb <- summarySE(data=p, measurevar="hb", groupvars="season", na.rm=TRUE, conf.interval=.95)
> sumsmi <- summarySE(data=p, measurevar="smi", groupvars="season", na.rm=TRUE, conf.interval=.95)

> fa <- ggplot(sumhb, aes(x=season, y=hb)) 
> fa <- fa + ylab("Blood haemoglobin concentration [g/l]")
> fa <- fa + theme(panel.background = element_blank())
> fa <- fa + theme(axis.title.x=element_blank()) 
> fa <- fa + theme(text = element_text(size=18)) 
> fa <- fa + theme(axis.line.x=element_line(),axis.line.y=element_line())
> fa <- fa + theme(legend.position = "none")
> fa <- fa + theme(aspect.ratio = 10/7)
> fa <- fa + scale_y_continuous(limits = c(169, 235), breaks=seq(170, 235, 10), guide = "axis_minor")
> fa <- fa + geom_errorbar(aes(x = season, y=hb, ymin = hb - ci, ymax = hb + ci), width=0.35, lwd=1, colour="black")
> fa <- fa + geom_linerange(aes(x = season, y=hb, ymin = hb - se, ymax = hb + se), size=50, color="#FDD050") 
> fa <- fa + geom_point(aes(x = season, y=hb), shape = 15,size= 2.1, colour="black")
> fa <- fa + annotate("text", x=0.62, y=234, label="(a)", size=11)
> fa <- fa + theme(ggh4x.axis.ticks.length.minor = rel(1)) 
> fa


> fb <- ggplot(sumsmi, aes(x=season, y=smi))
> fb <- fb + ylab("Scaled Mass Index [g]")
> fb <- fb + theme(text = element_text(size=18)) 
> fb <- fb + theme(panel.background = element_blank())
> fb <- fb + theme(axis.title.x=element_blank()) 
> fb <- fb + theme(axis.line.x=element_line(),axis.line.y=element_line())
> fb <- fb + theme(legend.position = "none")
> fb <- fb + theme(aspect.ratio = 10/7)
> fb <- fb + scale_y_continuous(limits = c(270, 360), breaks=seq(270, 360, 10), guide = "axis_minor")
> fb <- fb + geom_errorbar(aes(x = season, y=smi, ymin = smi - ci, ymax = smi + ci), width=0.35, lwd=1., colour="black")
> fb <- fb + geom_linerange( aes(x = season, y=smi, ymin = smi - se, ymax = smi + se), size=50, color="#FDD050")
> fb <- fb + geom_point(aes(x = season, y=smi), shape = 15,size= 2.1, colour="black")
> fb <- fb + annotate("text", x=0.62, y=358.6, label="(b)", size=11)
> fb <- fb + theme(ggh4x.axis.ticks.length.minor = rel(1))
> fb

> fig3 <- grid.arrange(fa, fb, ncol=2, bottom = textGrob("Season",gp=gpar(fontsize=18)))
> ggsave("Figure 3.png", plot = fig3, device = "png", path = NULL, width = 15.5, height = 10, scale = 1.5, units="cm", dpi = 600)


################ Figure S1 ################ 

> kol <- c("#FFEE0C", "#FFCA0A", "#FFC709","#FFBD0A", "#FF8407", "#FF7606", "#FF5804", "#FF1902")
> gr <- ggplot(p, aes(x=n, y=urb, fill=kw)) + geom_point(shape = 21, size=6)
> gr <- gr + geom_smooth(aes(group=1), method=lm, se=TRUE, colour="black", linetype=1, lwd=1, fullrange=TRUE)
> gr <- gr + scale_fill_manual(values = kol)
> gr <- gr + ylab("Urbanization score")
> gr <- gr + theme(text = element_text(size=17)) 
> gr <- gr + theme(panel.background = element_rect(fill="white", colour="black"))
> gr <- gr + theme(axis.line.x=element_line(),axis.line.y=element_line())
> gr <- gr + scale_x_continuous(name = "Population density", breaks=seq(0, 450, 50), sec.axis = sec_axis(~(.-203.8333)/119.9854, breaks=seq(-1, 2, 0.5), name="Population density (Z-transformed)"))
> gr <- gr + scale_y_continuous(limits = c(-2, 3), breaks=seq(-2, 3, 0.5))
> gr <- gr + theme(legend.position = "none")
> gr

> ggsave("Figure S1.png", plot = gr, device = "png", path = NULL, width = 15.5, height = 10, scale = 1.5, units="cm", dpi = 600)
